# Supplementary material for: Characterization of Retinal Drusen in Subjects at High Genetic Risk of Developing Sporadic Alzheimer’s Disease: An Exploratory Analysis
Source: J Pers Med. 2022 May 23;12(5):847. doi: 10.3390/jpm12050847 (PMC9145327; doi:10.3390/jpm12050847)
Supplement: Supplementary file 1 [file jpm-12-00847-s001.zip]

Archive with 1 entries (1 files):
- jpm-1711892-supplementary.pdf
